# Supplementary material for: Novel Prenylated Indole Alkaloids with Neuroprotection on SH-SY5Y Cells against Oxidative Stress Targeting Keap1–Nrf2
Source: Mar Drugs. 2022 Mar 4;20(3):191. doi: 10.3390/md20030191 (PMC8952805; doi:10.3390/md20030191)
Supplement: Supplementary file 1 [file marinedrugs-20-00191-s001.zip]

Archive with 1 entries (1 files):
- marinedrugs-1608098-supplementary.pdf
